# Supplementary material for: Single-cell chromatin accessibility profiling of acute myeloid leukemia reveals heterogeneous lineage composition upon therapy-resistance
Source: Commun Biol. 2023 Jul 21;6:765. doi: 10.1038/s42003-023-05120-6 (PMC10362028; doi:10.1038/s42003-023-05120-6)
Supplement: Supplementary file 5 — Supplementary Data 2 [file 42003_2023_5120_MOESM5_ESM.xlsx]

## Sheet: Monocyte
ID

## Sheet: MEP
ID

## Sheet: LTHSPC
ID
